# Supplementary material for: Evolution of alternative insect life histories in stochastic seasonal environments
Source: Ecol Evol. 2016 Jul 15;6(16):5596–613. doi: 10.1002/ece3.2310 (PMC4983577; doi:10.1002/ece3.2310)
Supplement: Supplementary file 3 — Appendix S2. R‐code of the analysis: clinal variation. [file ECE3-6-5596-s003.R]

# This script presents an example of calculating clinal variation in the investigated life history traits.
# In this example, pupal diapause strategy (r=1) is investigated when the standard deviation of season 
# length is 4 days.

# The beginning of the script includes functions that are used in derivation of life history predictions.
# These functions are modified versions of those used in an earlier analysis focusing on deterministic
# environments (see Kivel�, S.M., V�lim�ki, P. & Gotthard, K. (2013) Seasonality maintains alternative 
# life-history phenotypes. Evolution 67: 3145�3160).

# The parameters of the analysis (see Table 1) are set in the list "parms" and the standard deviation 
# of season length is determined by "SD". The analysed gradient of mean season lengths is set by "museq1".

# The result of the analysis is a list that contains vectors of trait values at the mean season lengths
# included in the analysis. Diapause generation trait values are indicated by "1", and direct generation 
# trait values by "2".


###############################################################################################


Diap.gen.Fr<-function(c1,c2,a,b,B,E,tlarva,tpupa,T,season.beginning,N,Mad,Mjuv0,d,k,z,mmin,Cd,critDate,r,tau){
	frost.probability=(1:T)^tau/((T+1)^tau)		
	frost.free.prob=cumprod(1-frost.probability)	
	pre.diap.tlarva=round(r*tlarva)
	post.diap.tlarva=tlarva-pre.diap.tlarva
	tlarva.induction=round(r*4/5*tlarva)		
	TII=critDate-season.beginning				
	sE=(-E^c2+1)
	Cmin=mmin/(tlarva^B)
	{if ((-(log(z)+Mjuv0*tlarva)*Cd^k/(d*tlarva))<0)
		Cmax=0
		else Cmax=(-(log(z)+Mjuv0*tlarva)*Cd^k/(d*tlarva))^(1/k)}

	{if (Cmin>Cmax){
		output=list(0,0,0,0,0,0,0,0,0,0,0)
		names(output)=c("diap.offspring","direct.offspring","first.offspring",
			"direct.cohorts","cohort.sizes","body.mass","lifespan","fecundity",
			"growth.rate","prop.direct","Mjuv.diap")
		output}

	else {
	c=seq(Cmin,Cmax,len=40)
	MJuv=Mjuv0+(d/(Cd^k))*c^k
	i=1:T
	mass=c*tlarva^B
	fmax=a*(1-exp(-b*mass))
	F=exp(-i*Mad)*sE^(i-1)%*%t((exp(-tlarva*MJuv)*fmax*(1-exp(-c1*E))))
	F[F<0.1]=0
	Fsums=colSums(F)
	Cmaxindex=match(max(Fsums),Fsums)
	C=c[Cmaxindex]
	fec=F[,Cmaxindex]
	omega=sum(as.numeric(fec>0))

	{if (omega==0) {
	output=list(0,0,0,0,0,0,0,0,0,0,0)
	names(output)=c("diap.offspring","direct.offspring","first.offspring",
		"direct.cohorts","cohort.sizes","body.mass","lifespan","fecundity",
		"growth.rate","prop.direct","Mjuv.diap")
	output}

	else {
	fecundity=Fsums[Cmaxindex]
	Mjuv=MJuv[Cmaxindex]
	larval.cohorts1=numeric(T)
	{if (post.diap.tlarva+tpupa+1+omega<T) larval.cohorts1[(post.diap.tlarva+tpupa+1):(post.diap.tlarva+tpupa+omega)]=N*fec[1:omega]
		else larval.cohorts1[(post.diap.tlarva+tpupa+1):T]=N*fec[1:(length((post.diap.tlarva+tpupa+1):T))]}
	pupal.cohorts1=numeric(T)
	{if (tpupa+tlarva+1<T & (tpupa+tlarva)+length(larval.cohorts1[larval.cohorts1>0])<=T)
		pupal.cohorts1[(tpupa+tlarva+1):min((tpupa+tlarva+omega),((tpupa+tlarva)+length(larval.cohorts1[larval.cohorts1>0])))]=exp(-pre.diap.tlarva*Mjuv)*larval.cohorts1[larval.cohorts1>0]
		else {if (tpupa+tlarva+1>T) pupal.cohorts1=numeric(T)		
		else pupal.cohorts1[(tpupa+tlarva+1):T]=exp(-pre.diap.tlarva*Mjuv)*larval.cohorts1[larval.cohorts1>0][1:length((tpupa+tlarva+1):T)]}}	

	pupal.cohorts1=frost.free.prob*pupal.cohorts1		

	{if (TII<=tlarva.induction+post.diap.tlarva+tpupa+1) L=1
	else if (TII>tlarva.induction+post.diap.tlarva+tpupa+1 & TII<=tlarva.induction+post.diap.tlarva+tpupa+omega) L=length((tpupa+post.diap.tlarva+1):(TII-tlarva.induction))
	else L=omega}
	
	first.offspring=1+tpupa+post.diap.tlarva
	direct.offspring=numeric(T)
	cohort.sizes=numeric(L)
	{if (TII<=tlarva.induction+post.diap.tlarva+tpupa+1) {direct.offspring=0
		cohort.sizes=0}
		else {direct.offspring[(post.diap.tlarva+tpupa+1):(post.diap.tlarva+tpupa+L)]=larval.cohorts1[(post.diap.tlarva+tpupa+1):(post.diap.tlarva+tpupa+L)]
			cohort.sizes=larval.cohorts1[(post.diap.tlarva+tpupa+1):(post.diap.tlarva+tpupa+L)]}}
	
	{if (cohort.sizes[1]==0) direct.coh=0
		else direct.coh=L}

	{if (T<=tlarva+tpupa) OW1=0
		else if (TII<=tlarva.induction+post.diap.tlarva+tpupa+1) OW1=pupal.cohorts1
		else if (length(cohort.sizes)>=omega) OW1=0
		else if (TII>tlarva.induction+post.diap.tlarva+tpupa+1 & TII<=tlarva.induction+post.diap.tlarva+tpupa+omega) OW1=pupal.cohorts1[(TII-tlarva.induction+pre.diap.tlarva+1):min(T,(tlarva+tpupa+omega))]
		else OW1=0}
	diap.offspring=sum(OW1,na.rm=T)

	prop.direct=sum(cohort.sizes)/sum(larval.cohorts1)
	
	output=list(diap.offspring,direct.offspring,first.offspring,direct.coh,cohort.sizes,
		mass[Cmaxindex],omega,fecundity,C,prop.direct,Mjuv)
	names(output)=c("diap.offspring","direct.offspring","first.offspring",
		"direct.cohorts","cohort.sizes","body.mass","lifespan","fecundity",
		"growth.rate","prop.direct","Mjuv.diap")
	output}}}}
}


# This function (Diap.gen.Fr2) is used only in calculating the fitness of a known
# life history strategy (i.e., all the trait values are known) at a known season length.

Diap.gen.Fr2<-function(c1,c2,a,b,B,E,tlarva,tlarva.2,tpupa,T,season.beginning,N,Mad,Mjuv0,d,k,z,mmin,Cd,critDate,r,tau){
	frost.probability=(1:T)^tau/((T+1)^tau)		
	frost.free.prob=cumprod(1-frost.probability)	
	pre.diap.tlarva=round(r*tlarva)
	post.diap.tlarva=tlarva-pre.diap.tlarva
	{if (tlarva.2>0)							
		tlarva.induction=round(r*4/5*tlarva.2)		
		else tlarva.induction=round(r*4/5*tlarva)}	
	TII=critDate-season.beginning					
	sE=(-E^c2+1)
	Cmin=mmin/(tlarva^B)
	{if ((-(log(z)+Mjuv0*tlarva)*Cd^k/(d*tlarva))<0)
		Cmax=0
		else Cmax=(-(log(z)+Mjuv0*tlarva)*Cd^k/(d*tlarva))^(1/k)}

	{if (Cmin>Cmax){
		output=list(0,0,0,0,0,0,0,0,0,0,0)
		names(output)=c("diap.offspring","direct.offspring","first.offspring",
			"direct.cohorts","cohort.sizes","body.mass","lifespan","fecundity",
			"growth.rate","prop.direct","Mjuv.diap")
		output}

	else {
	c=seq(Cmin,Cmax,len=40)
	MJuv=Mjuv0+(d/(Cd^k))*c^k
	i=1:T
	mass=c*tlarva^B
	fmax=a*(1-exp(-b*mass))
	F=exp(-i*Mad)*sE^(i-1)%*%t((exp(-tlarva*MJuv)*fmax*(1-exp(-c1*E))))
	F[F<0.1]=0
	Fsums=colSums(F)
	Cmaxindex=match(max(Fsums),Fsums)
	C=c[Cmaxindex]
	fec=F[,Cmaxindex]
	omega=sum(as.numeric(fec>0))

	{if (omega==0) {
	output=list(0,0,0,0,0,0,0,0,0,0,0)
	names(output)=c("diap.offspring","direct.offspring","first.offspring",
		"direct.cohorts","cohort.sizes","body.mass","lifespan","fecundity",
		"growth.rate","prop.direct","Mjuv.diap")
	output}

	else {
	fecundity=Fsums[Cmaxindex]
	Mjuv=MJuv[Cmaxindex]
	larval.cohorts1=numeric(T)
	{if (post.diap.tlarva+tpupa+1+omega<T) larval.cohorts1[(post.diap.tlarva+tpupa+1):(post.diap.tlarva+tpupa+omega)]=N*fec[1:omega]
		else larval.cohorts1[(post.diap.tlarva+tpupa+1):T]=N*fec[1:(length((post.diap.tlarva+tpupa+1):T))]}
	pupal.cohorts1=numeric(T)
	{if (tpupa+tlarva+1<T & (tpupa+tlarva)+length(larval.cohorts1[larval.cohorts1>0])<=T)
		pupal.cohorts1[(tpupa+tlarva+1):min((tpupa+tlarva+omega),((tpupa+tlarva)+length(larval.cohorts1[larval.cohorts1>0])))]=exp(-pre.diap.tlarva*Mjuv)*larval.cohorts1[larval.cohorts1>0]
		else {if (tpupa+tlarva+1>T) pupal.cohorts1=numeric(T)		
		else pupal.cohorts1[(tpupa+tlarva+1):T]=exp(-pre.diap.tlarva*Mjuv)*larval.cohorts1[larval.cohorts1>0][1:length((tpupa+tlarva+1):T)]}}	

	pupal.cohorts1=frost.free.prob*pupal.cohorts1		

	{if (TII<=tlarva.induction+post.diap.tlarva+tpupa+1) L=1
	else if (TII>tlarva.induction+post.diap.tlarva+tpupa+1 & TII<=tlarva.induction+post.diap.tlarva+tpupa+omega) L=length((tpupa+post.diap.tlarva+1):(TII-tlarva.induction))
	else L=omega}
	
	first.offspring=1+tpupa+post.diap.tlarva
	direct.offspring=numeric(T)
	cohort.sizes=numeric(L)
	{if (TII<=tlarva.induction+post.diap.tlarva+tpupa+1) {direct.offspring=0
		cohort.sizes=0}
		else {direct.offspring[(post.diap.tlarva+tpupa+1):(post.diap.tlarva+tpupa+L)]=larval.cohorts1[(post.diap.tlarva+tpupa+1):(post.diap.tlarva+tpupa+L)]
			cohort.sizes=larval.cohorts1[(post.diap.tlarva+tpupa+1):(post.diap.tlarva+tpupa+L)]}}
	
	{if (cohort.sizes[1]==0) direct.coh=0
		else direct.coh=L}

	{if (T<=tlarva+tpupa) OW1=0
		else if (TII<=tlarva.induction+post.diap.tlarva+tpupa+1) OW1=pupal.cohorts1
		else if (length(cohort.sizes)>=omega) OW1=0
		else if (TII>tlarva.induction+post.diap.tlarva+tpupa+1 & TII<=tlarva.induction+post.diap.tlarva+tpupa+omega) OW1=pupal.cohorts1[(TII-tlarva.induction+pre.diap.tlarva+1):min(T,(tlarva+tpupa+omega))]
		else OW1=0}
	diap.offspring=sum(OW1,na.rm=T)

	prop.direct=sum(cohort.sizes)/sum(larval.cohorts1)
	
	output=list(diap.offspring,direct.offspring,first.offspring,direct.coh,cohort.sizes,
		mass[Cmaxindex],omega,fecundity,C,prop.direct,Mjuv)
	names(output)=c("diap.offspring","direct.offspring","first.offspring",
		"direct.cohorts","cohort.sizes","body.mass","lifespan","fecundity",
		"growth.rate","prop.direct","Mjuv.diap")
	output}}}}
}


Direct.gen.Fr<-function(c1,c2,a,b,B,E2,tlarva.2,tpupa.2,tlarva,tpupa,T,N,Mad,Mjuv0,k,d,z,mmin,Cd,
	direct.cohorts,cohort.sizes,Mjuv.diap,r,tau){

	frost.probability=(1:T)^tau/((T+1)^tau)		
	frost.free.prob=cumprod(1-frost.probability)	
	pre.diap.tlarva=round(r*tlarva)
	post.diap.tlarva=tlarva-pre.diap.tlarva
	{if (cohort.sizes[1]==0 | tlarva.2==0){
		output=list(0,0,0,0,0)
		names(output)=c("diap.offspring","body.mass","lifespan","fecundity","growth.rate")
		output}

	else {
	sE2=(-E2^c2+1)
	Cmin2=mmin/(tlarva.2^B)
	{if ((-(log(z)+Mjuv0*tlarva.2)*Cd^k/(d*tlarva.2))<0)
		Cmax2=0
		else Cmax2=max((-(log(z)+Mjuv0*tlarva.2)*Cd^k/(d*tlarva.2))^(1/k),0)}

	{if (Cmin2>Cmax2){
		output=list(0,0,0,0,0)
		names(output)=c("diap.offspring","body.mass","lifespan","fecundity","growth.rate")
		output}
			
	else {
	c.2=seq(Cmin2,Cmax2,len=40)
	MJuv2=Mjuv0+(d/(Cd^k))*c.2^k
	i=1:T
	mass2=c.2*tlarva.2^B
	fmax2=a*(1-exp(-b*mass2))
	F2=exp(-i*Mad)*sE2^(i-1)%*%t((exp(-tlarva.2*MJuv2)*fmax2*(1-exp(-c1*E2))))
	F2[F2<0.1]=0
	F2sums=colSums(F2)
	Cmaxindex2=match(max(F2sums),F2sums)
	C2=c.2[Cmaxindex2]
	fec2=F2[,Cmaxindex2]
	omega2=sum(as.numeric(fec2>0))	
	m2=mass2[Cmaxindex2]

	{if (omega2==0){
		output=list(0,0,0,0,0)
		names(output)=c("diap.offspring","body.mass","lifespan","fecundity","growth.rate")
		output}
	else {
	fecundity2=F2sums[Cmaxindex2]

	ef=fec2[1:omega2]
	eII=matrix(nrow=direct.cohorts,ncol=direct.cohorts+omega2-1)
	for (i in 1:direct.cohorts){
		eII[i,i:(i+omega2-1)]=cohort.sizes[i]*ef
	}

	eII[is.na(eII)]=0
	densityII=colSums(eII)
	L2=sum(as.numeric(densityII>0))

	larval.cohorts2=numeric(T)
	{if (post.diap.tlarva+1+tpupa+tlarva.2+tpupa.2>T) larval.cohorts2=0
		else larval.cohorts2[(post.diap.tlarva+1+tpupa+tlarva.2+tpupa.2):(min((post.diap.tlarva+tpupa+tlarva.2+tpupa.2+L2),T))]=
				densityII[1:(length((post.diap.tlarva+1+tpupa+tlarva.2+tpupa.2):(min((post.diap.tlarva+tpupa+tlarva.2+tpupa.2+L2),T))))]}

	pupal.cohorts2=numeric(T)
	{if (1+tpupa+tlarva.2+tpupa.2+tlarva>T) pupal.cohorts2=0
		else pupal.cohorts2[(1+tpupa+tlarva.2+tpupa.2+tlarva):(min((tlarva+tpupa+tlarva.2+tpupa.2+L2),T))]=exp(-pre.diap.tlarva*Mjuv.diap)*
				larval.cohorts2[(post.diap.tlarva+1+tpupa+tlarva.2+tpupa.2):((post.diap.tlarva+1+tpupa+tlarva.2+tpupa.2)-1+length((1+tpupa+tlarva.2+tpupa.2+tlarva):(min((tlarva+tpupa+tlarva.2+tpupa.2+L2),T))))]}

	pupal.cohorts2=frost.free.prob*pupal.cohorts2		
	
	OW2=pupal.cohorts2	
	OW=sum(OW2,na.rm=T)

	output=list(OW,m2,omega2,fecundity2,C2)
	names(output)=c("diap.offspring","body.mass","lifespan","fecundity",
		"growth.rate")
		output}}}}}}

	}

####################################################################################################

Both.gen.Fr<-function(c1, c2, tpupa, tpupa.2, season.lengths, season.beginnings, N, B, a, b, Mad, Mjuv0, k, d, z, Cd,
	mmin, ERes, critDate, r, tau){

	T=round(mean(season.lengths))		
	sb=round(mean(season.beginnings))	
	t=seq(1,T,by=0.01)
	mc=round(((-(log(z)+Mjuv0*t)*Cd^k/(d*t))^(1/k))*t^B)
	MC=mc[mc!="NaN"]
	{if (max(MC)>=mmin){

	{if (min(MC)>mmin)
		minindex=1
	else
		minindex=match(1,as.numeric(MC==mmin))}
	mintlarva=round(t[minindex])
	TimeRes=length(mintlarva:(T-tpupa-1))	
	g.time=mintlarva:(T-tpupa-1)			
	Eseq=seq(0.01,1,len=ERes)
	GenI=matrix(nrow=ERes,ncol=TimeRes)
	MassI=matrix(nrow=ERes,ncol=TimeRes)
	OmegaI=matrix(nrow=ERes,ncol=TimeRes)
	FecI=matrix(nrow=ERes,ncol=TimeRes)
	CI=matrix(nrow=ERes,ncol=TimeRes)
	Total.offspring=matrix(nrow=ERes,ncol=TimeRes)
	EII=matrix(nrow=ERes,ncol=TimeRes)
	g.timeII=matrix(nrow=ERes,ncol=TimeRes)
	OmegaII=matrix(nrow=ERes,ncol=TimeRes)
	MassII=matrix(nrow=ERes,ncol=TimeRes)
	FecII=matrix(nrow=ERes,ncol=TimeRes)
	CII=matrix(nrow=ERes,ncol=TimeRes)
	DirectCoh=matrix(nrow=ERes,ncol=TimeRes)
	NpropDCoh=matrix(nrow=ERes,ncol=TimeRes)
	Offspring.ratio=matrix(nrow=ERes,ncol=TimeRes)
	for(i in 1:ERes){
		for(j in 1:TimeRes){

	## Beginning of the DiapF-function ##

	DiapF<-function(x){
	frost.probability=(1:T)^tau/((T+1)^tau)		
	frost.free.prob=cumprod(1-frost.probability)	
	pre.diap.tlarva=round(r*g.time[j])
	post.diap.tlarva=g.time[j]-pre.diap.tlarva
	tlarva.induction=round(r*4/5*x)
	TII=critDate-sb
	sE=(-Eseq[i]^c2+1)
	Cmin=mmin/(g.time[j]^B)
	{if ((-(log(z)+Mjuv0*g.time[j])*Cd^k/(d*g.time[j]))<0)
		Cmax=0
		else Cmax=(-(log(z)+Mjuv0*g.time[j])*Cd^k/(d*g.time[j]))^(1/k)}

	{if (Cmin>Cmax){
		output=list(0,0,0,0,0,0,0,0,0,0,0)
		names(output)=c("diap.offspring","direct.offspring","first.offspring",
			"direct.cohorts","cohort.sizes","body.mass","lifespan","fecundity",
			"growth.rate","prop.direct","Mjuv.diap")
		output}

	else {
	c=seq(Cmin,Cmax,len=40)
	MJuv=Mjuv0+(d/(Cd^k))*c^k
	y=1:T
	mass=c*g.time[j]^B
	fmax=a*(1-exp(-b*mass))
	F=exp(-y*Mad)*sE^(y-1)%*%t((exp(-g.time[j]*MJuv)*fmax*(1-exp(-c1*Eseq[i]))))
	F[F<0.1]=0
	Fsums=colSums(F)
	Cmaxindex=match(max(Fsums),Fsums)
	C=c[Cmaxindex]
	fec=F[,Cmaxindex]
	omega=sum(as.numeric(fec>0))

	{if (omega==0) {
	output=list(0,0,0,0,0,0,0,0,0,0,0)
	names(output)=c("diap.offspring","direct.offspring","first.offspring",
		"direct.cohorts","cohort.sizes","body.mass","lifespan","fecundity",
		"growth.rate","prop.direct","Mjuv.diap")
	output}

	else {
	fecundity=Fsums[Cmaxindex]
	Mjuv=MJuv[Cmaxindex]
	larval.cohorts1=numeric(T)
	{if (post.diap.tlarva+tpupa+1+omega<T) larval.cohorts1[(post.diap.tlarva+tpupa+1):(post.diap.tlarva+tpupa+omega)]=N*fec[1:omega]
		else larval.cohorts1[(post.diap.tlarva+tpupa+1):T]=N*fec[1:(length((post.diap.tlarva+tpupa+1):T))]}
	pupal.cohorts1=numeric(T)
	{if (tpupa+g.time[j]+1<T & (tpupa+g.time[j])+length(larval.cohorts1[larval.cohorts1>0])<=T)
		pupal.cohorts1[(tpupa+g.time[j]+1):min((tpupa+g.time[j]+omega),((tpupa+g.time[j])+length(larval.cohorts1[larval.cohorts1>0])))]=exp(-pre.diap.tlarva*Mjuv)*larval.cohorts1[larval.cohorts1>0]
		else {if (tpupa+g.time[j]+1>T) pupal.cohorts1=numeric(T)		
		else pupal.cohorts1[(tpupa+g.time[j]+1):T]=exp(-pre.diap.tlarva*Mjuv)*larval.cohorts1[larval.cohorts1>0][1:length((tpupa+g.time[j]+1):T)]}}	

	pupal.cohorts1=frost.free.prob*pupal.cohorts1		

	{if (TII<=tlarva.induction+post.diap.tlarva+tpupa+1) L=1
	else if (TII>tlarva.induction+post.diap.tlarva+tpupa+1 & TII<=tlarva.induction+post.diap.tlarva+tpupa+omega) L=length((tpupa+post.diap.tlarva+1):(TII-tlarva.induction))
	else L=omega}
	
	first.offspring=1+tpupa+post.diap.tlarva
	direct.offspring=numeric(T)
	cohort.sizes=numeric(L)
	{if (TII<=tlarva.induction+post.diap.tlarva+tpupa+1) {direct.offspring=0
		cohort.sizes=0}
		else {direct.offspring[(post.diap.tlarva+tpupa+1):(post.diap.tlarva+tpupa+L)]=larval.cohorts1[(post.diap.tlarva+tpupa+1):(post.diap.tlarva+tpupa+L)]
			cohort.sizes=larval.cohorts1[(post.diap.tlarva+tpupa+1):(post.diap.tlarva+tpupa+L)]}}
	
	{if (cohort.sizes[1]==0) direct.coh=0
		else direct.coh=L}

	{if (T<=g.time[j]+tpupa) OW1=0
		else if (TII<=tlarva.induction+post.diap.tlarva+tpupa+1) OW1=pupal.cohorts1
		else if (length(cohort.sizes)>=omega) OW1=0
		else if (TII>tlarva.induction+post.diap.tlarva+tpupa+1 & TII<=tlarva.induction+post.diap.tlarva+tpupa+omega) OW1=pupal.cohorts1[(TII-tlarva.induction+pre.diap.tlarva+1):min(T,(g.time[j]+tpupa+omega))]
		else OW1=0}
	diap.offspring=sum(OW1,na.rm=T)

	prop.direct=sum(cohort.sizes)/sum(larval.cohorts1)
	
	output=list(diap.offspring,direct.offspring,first.offspring,direct.coh,cohort.sizes,
		mass[Cmaxindex],omega,fecundity,C,prop.direct,Mjuv)
	names(output)=c("diap.offspring","direct.offspring","first.offspring",
		"direct.cohorts","cohort.sizes","body.mass","lifespan","fecundity",
		"growth.rate","prop.direct","Mjuv.diap")
	output}}}}
	}

	## End of the DiapF-function ##

			cohseq=lapply(g.time,DiapF)
			cohvec=numeric(length(cohseq))
			for(q in 1:length(cohseq)){
				cohvec[q]=cohseq[[q]]$direct.cohorts}
			maxcoh=max(cohvec)
			cohindex=match(1,as.numeric(cohvec==maxcoh))+sum(as.numeric(cohvec==maxcoh))-1

		{if (maxcoh==0)
			timeindex2=1
			else timeindex2=1:length(g.time[cohvec>0])}

		for(v in timeindex2){

			model=cohseq[[v]]

			GenI[i,j]=model$diap.offspring
			MassI[i,j]=model$body.mass
			OmegaI[i,j]=model$lifespan
			FecI[i,j]=model$fecundity
			CI[i,j]=model$growth.rate
			DirectCoh[i,j]=model$direct.cohorts
			NpropDCoh[i,j]=model$prop.direct

			GenII=matrix(nrow=ERes,ncol=TimeRes)
			massII=matrix(nrow=ERes,ncol=TimeRes)
			omegaII=matrix(nrow=ERes,ncol=TimeRes)
			fecII=matrix(nrow=ERes,ncol=TimeRes)
			cII=matrix(nrow=ERes,ncol=TimeRes)
			
			{if (model$cohort.sizes[1]>0)	{for(m in 1:ERes){
				for(l in timeindex2){
					model2=Direct.gen.Fr(c1=c1,c2=c2,a=a,b=b,B=B,E2=Eseq[m],tlarva.2=g.time[cohvec>0][l],tpupa.2=tpupa.2,
						tlarva=g.time[j],tpupa=tpupa,T=T,N=N,Mad=Mad,Mjuv0=Mjuv0,k=k,d=d,z=z,mmin=mmin,Cd=Cd,
						direct.cohorts=model$direct.cohorts,
						cohort.sizes=model$cohort.sizes,
						Mjuv.diap=model$Mjuv.diap,r=r,tau=tau)
					GenII[m,l]=model2$diap.offspring
					massII[m,l]=model2$body.mass
					omegaII[m,l]=model2$lifespan
					fecII[m,l]=model2$fecundity
					cII[m,l]=model2$growth.rate
					}
				}
			GenII[is.na(GenII)]=0
			{if (max(GenII)==0)
				{GenII=0
				EII[i,j]=0
				g.timeII[i,j]=0
				MassII[i,j]=0
				OmegaII[i,j]=0
				FecII[i,j]=0
				CII[i,j]=0

				model=Diap.gen.Fr(c1=c1,c2=c2,a=a,b=b,B=B,E=Eseq[i],tlarva=g.time[j],tpupa=tpupa,
					T=T,season.beginning=sb,N=N,Mad=Mad,Mjuv0=Mjuv0,d=d,k=k,z=z,mmin=mmin,Cd=Cd,
					critDate=critDate,r=r,tau=tau)
				GenI[i,j]=model$diap.offspring
				MassI[i,j]=model$body.mass
				OmegaI[i,j]=model$lifespan
				FecI[i,j]=model$fecundity
				CI[i,j]=model$growth.rate
				DirectCoh[i,j]=model$direct.cohorts
				NpropDCoh[i,j]=model$prop.direct

				{break}}
			else{
			rowII=match(max(rowSums(GenII==max(GenII))),rowSums(GenII==max(GenII)))
			colII=match(max(colSums(GenII==max(GenII))),colSums(GenII==max(GenII)))
			EII[i,j]=Eseq[rowII]
			g.timeII[i,j]=g.time[colII]
			MassII[i,j]=massII[rowII,colII]
			OmegaII[i,j]=omegaII[rowII,colII]
			FecII[i,j]=fecII[rowII,colII]
			CII[i,j]=cII[rowII,colII]

			{if (g.time[v]==g.time[colII])
				{break}}}}
			}
			else
				{GenII=0
				EII[i,j]=0
				g.timeII[i,j]=0
				MassII[i,j]=0
				OmegaII[i,j]=0
				FecII[i,j]=0
				CII[i,j]=0}}

			}

			Total.offspring[i,j]=GenI[i,j]+max(GenII)
			Offspring.ratio[i,j]=max(GenII)/(GenI[i,j]+max(GenII))
			}
		}
			
	###

	fitness=array(numeric(ERes*TimeRes*length(season.lengths)),dim=c(ERes,TimeRes,length(season.lengths)))
	direct.contrib.S=array(numeric(ERes*TimeRes*length(season.lengths)),dim=c(ERes,TimeRes,length(season.lengths)))
	proportion.direct.coh.S=array(numeric(ERes*TimeRes*length(season.lengths)),dim=c(ERes,TimeRes,length(season.lengths)))

	for(effort in 1:ERes){
		for(time in 1:TimeRes){
			for(i in 1:length(season.lengths)){
				diap.gen=Diap.gen.Fr2(c1=c1,c2=c2,a=a,b=b,B=B,E=Eseq[effort],tlarva=g.time[time],
					tlarva.2=g.timeII[effort,time],tpupa=tpupa,
					T=season.lengths[i],season.beginning=season.beginnings[i],N=N,Mad=Mad,Mjuv0=Mjuv0,d=d,k=k,z=z,mmin=mmin,Cd=Cd,
					critDate=critDate,r=r,tau=tau)
				direct.gen=Direct.gen.Fr(c1=c1,c2=c2,a=a,b=b,B=B,E2=EII[effort,time],tlarva.2=g.timeII[effort,time],tpupa.2=tpupa.2,
					tlarva=g.time[time],tpupa=tpupa,T=season.lengths[i],N=N,Mad=Mad,Mjuv0=Mjuv0,k=k,d=d,z=z,
					mmin=mmin,Cd=Cd,
					direct.cohorts=diap.gen$direct.cohorts,
					cohort.sizes=diap.gen$cohort.sizes,
					Mjuv.diap=diap.gen$Mjuv.diap,r=r,tau=tau)
				OW1=diap.gen$diap.offspring
				OW2=direct.gen$diap.offspring
				fitness[effort,time,i]=OW1+OW2
				direct.contrib.S[effort,time,i]=OW2/(OW1+OW2)
				proportion.direct.coh.S[effort,time,i]=diap.gen$direct.cohorts/diap.gen$lifespan
				}
			}
		}
	geom.mean=matrix(nrow=ERes,ncol=TimeRes)
	fitness.var=matrix(nrow=ERes,ncol=TimeRes)
	for(i in 1:ERes){
		for(j in 1:TimeRes){
			geom.mean[i,j]=exp(sum(log(fitness[i,j,]))/length(season.lengths))
			fitness.var[i,j]=var(fitness[i,j,])
			}
		}
	bestrow=match(max(rowSums(geom.mean==max(geom.mean))),
		rowSums(geom.mean==max(geom.mean)))
	bestcol=match(max(colSums(geom.mean==max(geom.mean))),
		colSums(geom.mean==max(geom.mean)))
	best.growth.time1=g.time[bestcol]
	best.growth.rate1=CI[bestrow,bestcol]
	best.body.mass1=MassI[bestrow,bestcol]
	best.RE1=Eseq[bestrow]
	best.lifespan1=OmegaI[bestrow,bestcol]
	best.fecundity1=FecI[bestrow,bestcol]
	best.growth.time2=g.timeII[bestrow,bestcol]
	best.growth.rate2=CII[bestrow,bestcol]
	best.body.mass2=MassII[bestrow,bestcol]
	best.RE2=EII[bestrow,bestcol]
	best.lifespan2=OmegaII[bestrow,bestcol]
	best.fecundity2=FecII[bestrow,bestcol]
	best.direct.contrib.S=direct.contrib.S[bestrow,bestcol,]
	best.proportion.direct.coh.S=proportion.direct.coh.S[bestrow,bestcol,]
	
	###

	growth.time.ratio=g.timeII/matrix(rep(g.time,ERes),ERes,TimeRes,byrow=TRUE)
	growth.rate.ratio=CII/CI
	body.mass.ratio=MassII/MassI
	RE.ratio=EII/matrix(rep(Eseq,TimeRes),ERes,TimeRes,byrow=FALSE)
	lifespan.ratio=OmegaII/OmegaI
	fecundity.ratio=FecII/FecI	

	###

	trait.values=list(growth.time1=matrix(rep(g.time,ERes),ERes,TimeRes,byrow=TRUE),growth.time2=g.timeII,
		growth.rate1=CI,growth.rate2=CII,
		body.mass1=MassI,body.mass2=MassII,
		RE1=matrix(rep(Eseq,TimeRes),ERes,TimeRes,byrow=FALSE),RE2=EII,
		lifespan1=OmegaI,lifespan2=OmegaII,
		fecundity1=FecI,fecundity2=FecII)
	parms=list(c1=c1,c2=c2,tpupa=tpupa,tpupa.2=tpupa.2,season.lengths=season.lengths,
		season.beginnings=season.beginnings,N=N,
		B=B,a=a,b=b,Mad=Mad,Mjuv0=Mjuv0,k=k,d=d,z=z,Cd=Cd,mmin=mmin,ERes=ERes,
		critDate=critDate,r=r,tau=tau)
	output=list(geom.mean[bestrow,bestcol],best.RE1,best.RE2,best.growth.time1,best.growth.time2,
		best.body.mass1,best.body.mass2,best.lifespan1,best.lifespan2,best.fecundity1,best.fecundity2,
		best.growth.rate1,best.growth.rate2,best.proportion.direct.coh.S,best.direct.contrib.S,
		geom.mean,fitness.var,fitness.var[bestrow,bestcol],g.time,Eseq,
		growth.time.ratio,growth.rate.ratio,body.mass.ratio,RE.ratio,
		lifespan.ratio,fecundity.ratio,trait.values,parms)
	names(output)=c("geom.mean.fitness","RE1","RE2","growth.time1","growth.time2",
		"body.mass1","body.mass2","lifespan1","lifespan2","fecundity1","fecundity2",
		"growth.rate1","growth.rate2","proportion.direct.coh",
		"direct.contrib",
		"geom.mean.matrix","fitness.var.matrix","fitness.var","tlarvaseq","Eseq",
		"growth.time.ratio","growth.rate.ratio","body.mass.ratio","RE.ratio",
		"lifespan.ratio","fecundity.ratio",
		"trait.values","parameters")
	output}
	
	else {
		output=list(0,0,0,0,0,0,0,0,0,0,0,0,0,0,0,0,0,0,0,0,0,0,0,0,0,0,0,0)
		names(output)=c("geom.mean.fitness","RE1","RE2","growth.time1","growth.time2",
			"body.mass1","body.mass2","lifespan1","lifespan2","fecundity1","fecundity2",
			"growth.rate1","growth.rate2","proportion.direct.coh",
			"direct.contrib",
			"geom.mean.matrix","fitness.var.matrix","fitness.var","tlarvaseq","Eseq",
			"growth.time.ratio","growth.rate.ratio","body.mass.ratio","RE.ratio",
			"lifespan.ratio","fecundity.ratio",
			"trait.values","parameters")
		output
		}}
}

#######################################################

Opt.D.Fr<-function(c1, c2, tpupa, tpupa.2, season.lengths, season.beginnings, N, B, a, b,
	Mad, Mjuv0, k, d, z, Cd, mmin, ERes, DRes, r, tau, coh.threshold){
	
	T=round(mean(season.lengths))		
	t=seq(1,max(season.lengths),by=0.01)
	mc=round(((-(log(z)+Mjuv0*t)*Cd^k/(d*t))^(1/k))*t^B)
	MC=mc[mc!="NaN"]
	{if (max(MC)>=mmin){
	
	{if (min(MC)>mmin)
		minindex=1
	else
		minindex=match(1,as.numeric(MC==mmin))}
	mintlarva=round(t[minindex])	
	TimeRes=length(mintlarva:(T-tpupa-1))	

	Dateseq=seq(tpupa+round((1-r)*t[minindex])+round(r*4/5*t[minindex])+1,T,by=DRes)+min(season.beginnings)
	Dlen=length(Dateseq)
	fitness=numeric(Dlen)
	EI=numeric(Dlen)
	EII=numeric(Dlen)
	MassI=numeric(Dlen)
	MassII=numeric(Dlen)
	OmegaI=numeric(Dlen)
	OmegaII=numeric(Dlen)
	FecI=numeric(Dlen)
	FecII=numeric(Dlen)
	GrI=numeric(Dlen)
	GrII=numeric(Dlen)
	g.timeI=numeric(Dlen)
	g.timeII=numeric(Dlen)
	DirectCoh=matrix(nrow=length(season.lengths),ncol=Dlen)
	DirectContrib=matrix(nrow=length(season.lengths),ncol=Dlen)
	
	geom.mean=array(numeric(ERes*TimeRes*Dlen),dim=c(ERes,TimeRes,Dlen))
	fitness.var=array(numeric(ERes*TimeRes*Dlen),dim=c(ERes,TimeRes,Dlen))
	g.time.r=array(numeric(ERes*TimeRes*Dlen),dim=c(ERes,TimeRes,Dlen))
	Gr.r=array(numeric(ERes*TimeRes*Dlen),dim=c(ERes,TimeRes,Dlen))
	Mass.r=array(numeric(ERes*TimeRes*Dlen),dim=c(ERes,TimeRes,Dlen))
	E.r=array(numeric(ERes*TimeRes*Dlen),dim=c(ERes,TimeRes,Dlen))
	Omega.r=array(numeric(ERes*TimeRes*Dlen),dim=c(ERes,TimeRes,Dlen))
	Fec.r=array(numeric(ERes*TimeRes*Dlen),dim=c(ERes,TimeRes,Dlen))

	gt1=array(numeric(ERes*TimeRes*Dlen),dim=c(ERes,TimeRes,Dlen))
	gtpupa=array(numeric(ERes*TimeRes*Dlen),dim=c(ERes,TimeRes,Dlen))
	gr1=array(numeric(ERes*TimeRes*Dlen),dim=c(ERes,TimeRes,Dlen))
	gr2=array(numeric(ERes*TimeRes*Dlen),dim=c(ERes,TimeRes,Dlen))
	bm1=array(numeric(ERes*TimeRes*Dlen),dim=c(ERes,TimeRes,Dlen))
	bm2=array(numeric(ERes*TimeRes*Dlen),dim=c(ERes,TimeRes,Dlen))
	re1=array(numeric(ERes*TimeRes*Dlen),dim=c(ERes,TimeRes,Dlen))
	re2=array(numeric(ERes*TimeRes*Dlen),dim=c(ERes,TimeRes,Dlen))
	ls1=array(numeric(ERes*TimeRes*Dlen),dim=c(ERes,TimeRes,Dlen))
	ls2=array(numeric(ERes*TimeRes*Dlen),dim=c(ERes,TimeRes,Dlen))
	fe1=array(numeric(ERes*TimeRes*Dlen),dim=c(ERes,TimeRes,Dlen))
	fe2=array(numeric(ERes*TimeRes*Dlen),dim=c(ERes,TimeRes,Dlen))

	best.fitness.var=numeric(Dlen)

	for(i in 1:Dlen){
		model=Both.gen.Fr(c1=c1, c2=c2, tpupa=tpupa, tpupa.2=tpupa.2, season.lengths=season.lengths, 
			season.beginnings=season.beginnings, N=N, B=B, a=a, b=b, Mad=Mad, Mjuv0=Mjuv0, k=k, d=d, z=z, Cd=Cd,
			mmin=mmin, ERes=ERes, critDate=Dateseq[i], r=r, tau=tau)
		fitness[i]=model$geom.mean.fitness
		EI[i]=model$RE1
		EII[i]=model$RE2
		MassI[i]=model$body.mass1
		MassII[i]=model$body.mass2
		OmegaI[i]=model$lifespan1
		OmegaII[i]=model$lifespan2
		FecI[i]=model$fecundity1
		FecII[i]=model$fecundity2
		GrI[i]=model$growth.rate1
		GrII[i]=model$growth.rate2
		g.timeI[i]=model$growth.time1
		g.timeII[i]=model$growth.time2
		DirectCoh[,i]=model$proportion.direct.coh
		DirectContrib[,i]=model$direct.contrib

		geom.mean[,,i]=model$geom.mean.matrix
		fitness.var[,,i]=model$fitness.var.matrix

		g.time.r[,,i]=model$growth.time.ratio
		Gr.r[,,i]=model$growth.rate.ratio
		Mass.r[,,i]=model$body.mass.ratio
		E.r[,,i]=model$RE.ratio
		Omega.r[,,i]=model$lifespan.ratio
		Fec.r[,,i]=model$fecundity.ratio

		gt1[,,i]=model$trait.values$growth.time1
		gtpupa[,,i]=model$trait.values$growth.time2
		gr1[,,i]=model$trait.values$growth.rate1
		gr2[,,i]=model$trait.values$growth.rate2
		bm1[,,i]=model$trait.values$body.mass1
		bm2[,,i]=model$trait.values$body.mass2
		re1[,,i]=model$trait.values$RE1
		re2[,,i]=model$trait.values$RE2
		ls1[,,i]=model$trait.values$lifespan1
		ls2[,,i]=model$trait.values$lifespan2
		fe1[,,i]=model$trait.values$fecundity1
		fe2[,,i]=model$trait.values$fecundity2

		best.fitness.var[i]=model$fitness.var
		tlarvaseq=model$tlarvaseq
		Eseq=model$Eseq

		{if (i>2 & fitness[i]==0)	
			{break}}			
		{if (colMeans(DirectCoh)[i]>=coh.threshold)
			{break}}
		}
	index=match(max(fitness),fitness)
	vectors=list(fitness,EI,EII,MassI,MassII,OmegaI,OmegaII,FecI,FecII,
		GrI,GrII,g.timeI,g.timeII,Dateseq,best.fitness.var)
	names(vectors)=c("geom.mean.fitness","RE1","RE2","body.mass1","body.mass2",
		"lifespan1","lifespan2","fecundity1","fecundity2",
		"growth.rate1","growth.rate2","growth.time1",
		"growth.time2","crit.date","fitness.var")
	matrices=list(DirectCoh,DirectContrib,geom.mean,fitness.var,tlarvaseq,Eseq,
		g.time.r,Gr.r,Mass.r,E.r,Omega.r,Fec.r)
	names(matrices)=c("proportion.direct.coh","direct.contrib",
		"geom.mean.matrix","fitness.var.matrix","tlarvaseq","Eseq",
		"growth.time.ratio","growth.rate.ratio","body.mass.ratio","RE.ratio",
		"lifespan.ratio","fecundity.ratio")
	trait.values=list(growth.time1=gt1,growth.time2=gtpupa,
		growth.rate1=gr1,growth.rate2=gr2,
		body.mass1=bm1,body.mass2=bm2,
		RE1=re1,RE2=re2,
		lifespan1=ls1,lifespan2=ls2,
		fecundity1=fe1,fecundity2=fe2)
	parms=list(c1=c1,c2=c2,tpupa=tpupa,tpupa.2=tpupa.2,season.lengths=season.lengths,N=N,
		B=B,a=a,b=b,Mad=Mad,Mjuv0=Mjuv0,k=k,d=d,z=z,Cd=Cd,mmin=mmin,ERes=ERes,DRes=DRes,
		r=r,tau=tau,coh.threshold=coh.threshold)
	output=list(fitness[index],EI[index],EII[index],g.timeI[index],g.timeII[index],
		MassI[index],MassII[index],OmegaI[index],OmegaII[index],FecI[index],FecII[index],
		GrI[index],GrII[index],best.fitness.var[index],mean(DirectCoh[,index]),
		Dateseq[index],mean(DirectContrib[,index]),vectors,matrices,trait.values,parms)
	names(output)=c("geom.mean.fitness","RE1","RE2","growth.time1","growth.time2",
		"body.mass1","body.mass2","lifespan1","lifespan2","fecundity1","fecundity2",
		"growth.rate1","growth.rate2","fitness.var","proportion.direct.coh",
		"crit.date","direct.contrib","vectors","matrices","trait.values","parameters")
	output}
	
	else
	{
		vectors=list(0,0,0,0,0,0,0,0,0,0,0,0,0,0,0)
		names(vectors)=c("geom.mean.fitness","RE1","RE2","body.mass1","body.mass2",
			"lifespan1","lifespan2","fecundity1","fecundity2",
			"growth.rate1","growth.rate2","growth.time1",
			"growth.time2","crit.date","fitness.var")
		matrices=list(0,0,0,0,0,0)
		names(matrices)=c("proportion.direct.coh","direct.contrib",
			"geom.mean.matrix","fitness.var.matrix","tlarvaseq","Eseq",
			"growth.time.ratio","growth.rate.ratio","body.mass.ratio","RE.ratio",
			"lifespan.ratio","fecundity.ratio")
		parms=list(c1=c1,c2=c2,tpupa=tpupa,tpupa.2=tpupa.2,season.lengths=season.lengths,N=N,
			B=B,a=a,b=b,Mad=Mad,Mjuv0=Mjuv0,k=k,d=d,z=z,Cd=Cd,mmin=mmin,ERes=ERes,DRes=DRes,
			r=r,tau=tau,coh.threshold=coh.threshold)
		output=list(0,0,0,0,0,0,0,0,0,0,0,0,0,0,0,0,0,0,0,0,0)
		names(output)=c("geom.mean.fitness","RE1","RE2","growth.time1","growth.time2",
			"body.mass1","body.mass2","lifespan1","lifespan2","fecundity1","fecundity2",
			"growth.rate1","growth.rate2","fitness.var","proportion.direct.coh",
			"crit.date","direct.contrib","vectors","matrices","trait.values","parameters")
		}}
}

###############################################################################################

parms=list(c1=2.5,
	c2=2,
	tpupa=1,
	tpupa.2=1,
	N=1,
	B=3,
	a=50,
	b=0.01,
	mmin=80,
	k=2,
	Cd=0.05,
	z=0.001,
	d=0.15,
	Mad=0.15,
	Mjuv0=0.01,
	ERes=67,
	DRes=1,
	r=1,
	coh.threshold=1)
SD=4

#################################################################################################

Cline<-function(Tdist,sbdist,tau){
	TRes=1
	diap.t1=numeric(TRes)
	diap.RE=numeric(TRes)
	diap.lifespan=numeric(TRes)
	diap.mass=numeric(TRes)
	diap.fec=numeric(TRes)
	diap.gr=numeric(TRes)
	direct.t1=numeric(TRes)
	direct.RE=numeric(TRes)
	direct.lifespan=numeric(TRes)
	direct.mass=numeric(TRes)
	direct.fec=numeric(TRes)
	direct.gr=numeric(TRes)
	prop.direct=numeric(TRes)
	geom.fit=numeric(TRes)
	direct.contrib=numeric(TRes)
	crit.D=numeric(TRes)
	for(i in 1:TRes){
		model=Opt.D.Fr(c1=parms$c1, c2=parms$c2, tpupa=parms$tpupa, tpupa.2=parms$tpupa.2,
				season.lengths=Tdist,
				season.beginnings=sbdist,
				N=parms$N, B=parms$B, a=parms$a, b=parms$b,
				d=parms$d, z=parms$z, Mjuv0=parms$Mjuv0,
				Mad=parms$Mad, mmin=parms$mmin, k=parms$k, Cd=parms$Cd,
				ERes=parms$ERes, DRes=parms$DRes, r=parms$r, tau=tau,
				coh.threshold=parms$coh.threshold)
		diap.t1[i]=model$growth.time1
		diap.RE[i]=model$RE1
		diap.lifespan[i]=model$lifespan1
		diap.mass[i]=model$body.mass1
		diap.fec[i]=model$fecundity1
		diap.gr[i]=model$growth.rate1
		direct.t1[i]=model$growth.time2
		direct.RE[i]=model$RE2
		direct.lifespan[i]=model$lifespan2
		direct.mass[i]=model$body.mass2
		direct.fec[i]=model$fecundity2
		direct.gr[i]=model$growth.rate2
		prop.direct[i]=model$proportion.direct.coh
		geom.fit[i]=model$geom.mean.fitness
		direct.contrib[i]=model$direct.contrib
		crit.D[i]=model$crit.date
		}
	output=list(diap.t1,diap.gr,diap.RE,diap.lifespan,diap.mass,diap.fec,
		direct.t1,direct.gr,direct.RE,direct.lifespan,direct.mass,direct.fec,
		prop.direct,geom.fit,direct.contrib,crit.D)
	names(output)=c("growth.time1","growth.rate1","RE1","lifespan1","body.mass1","fecundity1",
		"growth.time2","growth.rate2","RE2","lifespan2","body.mass2","fecundity2",
		"proportion.direct.coh","geom.mean.fitness","direct.contrib","crit.date")
	output
}

#################################################################################################

museq1=22:45
tauseq1=-0.19+0.35*museq1

diap.t1=numeric(length(museq1))
diap.RE=numeric(length(museq1))
diap.lifespan=numeric(length(museq1))
diap.mass=numeric(length(museq1))
diap.fec=numeric(length(museq1))
diap.gr=numeric(length(museq1))
direct.t1=numeric(length(museq1))
direct.RE=numeric(length(museq1))
direct.lifespan=numeric(length(museq1))
direct.mass=numeric(length(museq1))
direct.fec=numeric(length(museq1))
direct.gr=numeric(length(museq1))
prop.direct=numeric(length(museq1))
geom.fit=numeric(length(museq1))
direct.contrib=numeric(length(museq1))
crit.D=numeric(length(museq1))

for(i in 1:length(museq1)){
	print(paste("Season length = ",museq1[i],sep=""))
	set.seed(12361)
	sl=round(rnorm(200,mean=museq1[i],sd=SD))
	set.seed(12361)
	sb=round(rnorm(200,mean=round(180-0.5*museq1[i]),sd=6.5-0.065*museq1[i]))

	model=Cline(Tdist=sl,sbdist=sb,tau=tauseq1[i])

	diap.t1[i]=model$growth.time1
	diap.RE[i]=model$RE1
	diap.lifespan[i]=model$lifespan1
	diap.mass[i]=model$body.mass1
	diap.fec[i]=model$fecundity1
	diap.gr[i]=model$growth.rate1
	direct.t1[i]=model$growth.time2
	direct.RE[i]=model$RE2
	direct.lifespan[i]=model$lifespan2
	direct.mass[i]=model$body.mass2
	direct.fec[i]=model$fecundity2
	direct.gr[i]=model$growth.rate2
	prop.direct[i]=model$proportion.direct.coh
	geom.fit[i]=model$geom.mean.fitness
	direct.contrib[i]=model$direct.contrib
	crit.D[i]=model$crit.date

	result=list(geom.mean.fitness=geom.fit,growth.time1=diap.t1,
		growth.time2=direct.t1,growth.rate1=diap.gr,growth.rate2=direct.gr,
		body.mass1=diap.mass,body.mass2=direct.mass,
		RE1=diap.RE,RE2=direct.RE,lifespan1=diap.lifespan,lifespan2=direct.lifespan,
		fecundity1=diap.fec,fecundity2=direct.fec,
		proportion.direct.coh=prop.direct,direct.contrib=direct.contrib,
		crit.date=crit.D)
	CLr1.sd4=result
	save(CLr1.sd4,file="CLr1.sd4")
	}


####
